# Supplementary material for: Organ Specific Copy Number Variations in Visceral Metastases of Human Melanoma
Source: Cancers (Basel). 2021 Nov 28;13(23):5984. doi: 10.3390/cancers13235984 (PMC8657127; doi:10.3390/cancers13235984)
Supplement: Supplementary file 1 [file cancers-13-05984-s001.zip]

Archive with 6 entries (6 files):
- Figure S1.pdf
- Table S2.pdf
- Table S3.xlsx
- Table S4.xlsx
- Table S5.pdf
- Table S6.pdf
