# Supplementary material for: Organ Specific Copy Number Variations in Visceral Metastases of Human Melanoma
Source: Cancers (Basel). 2021 Nov 28;13(23):5984. doi: 10.3390/cancers13235984 (PMC8657127; doi:10.3390/cancers13235984)
Supplement: Supplementary file 1 [file cancers-13-05984-s001.zip › Table S3.xlsx]

## Sheet: Supplementary table 3A
Table S3. (A) Chromosomal regions and captured genes bearing homozygous loss and amplification that are specific for given visceral metastatic sites
	Type of alteration	Chromosomal region	Genes
Brain	Homozygous loss	9p21.3	MLLT3 , FOCAD , HACD4 , IFNB1 , IFNW1 , IFNA21 , IFNA4 , IFNA7 , IFNA10 , IFNA16 , IFNA17 , IFNA14 , IFNA5 , KLHL9 , IFNA6 , IFNA13 , IFNA2 , IFNA8 , IFNA1 , MIR31HG , IFNE , MIR31 , MTAP , CDKN2A , CDKN2B-AS1 , CDKN2B , DMRTA1 , ELAVL2
	Amplification	1q21.1,1q44	NBPF20 , PFN1P2 , NBPF9 , PDE4DIP , SEC22B , NBPF10 , HFE2 , TXNIP , RBM8A , PEX11B , ITGA10 , PIAS3 , CD160 , PDZK1 , GPR89A , NBPF12 , PRKAB2 , FMO5 , CHD1L , BCL9 , AKT3 , ZBTB18 ,
		5p15.33	SDHA , PDCD6 , AHRR , EXOC3 , SLC9A3 , CEP72 , TPPP , TRIP13 , NKD2 , SLC12A7 , SLC6A19 , SLC6A18 , TERT , CLPTM1L
		8q23.3-8q24.3	CSMD3, MIR2053, TRPS1, LINC00536, EIF3H, LOC105375713, UTP23, RAD21, RAD21-AS1, MIR3610, AARD, SLC30A8, MED30, EXT1, SAMD12, SAMD12-AS1, TNFRSF11B, COLEC10, LOC101927513, MAL2, MIR548AZ, NOV, ENPP2, TAF2, DSCC1, DEPTOR, COL14A1, MRPL13, MTBP, SNTB1, LOC101927543, HAS2, HAS2-AS1, LOC105375734, LINC01151, ZHX2, DERL1, TBC1D31, FAM83A, FAM83A-AS1, MIR4663, C8orf76, ZHX1-C8orf76, ZHX1, ATAD2, MIR548D…
Liver	Amplification	1q21.1- 1q21.2,1q21.2-1q41, 1q41-1q44	NBPF20 , PFN1P2 , NBPF9 , PDE4DIP , SEC22B , NBPF15 , NBPF15 , FCGR1CP , FCGR1A , HIST2H4A , HIST2H3C , HIST2H2AA3 , HIST2H2BE , HIST2H2AC , HIST2H2AB , BOLA1 , SV2A , SF3B4 , OTUD7B , VPS45 , PLEKHO1 , ANP32E , CA14 , APH1A , CIART , MRPS21 , PRPF3 , RPRD2 , TARS2 , ECM1 , FALEC , ADAMTSL4 , MCL1 , ENSA , GOLPH3L , HORMAD1 , CTSS , CTSK , ARNT , SETDB1 , CERS2 , ANXA9 , BNIPL , MLLT11 , SEMA6C ,…
		5p15.1-5p11,	CDH18 , CDH12 , PMCHL1 , PRDM9 , CDH10 , CDH9 , CDH6 , DROSHA , PDZD2 , GOLPH3 , MTMR12 , ZFR , SUB1 , NPR3 , TARS , ADAMTS12 , RXFP3 , SLC45A2 , AMACR , C1QTNF3 , RAI14 , TTC23L , RAD1 , AGXT2 , PRLR , SPEF2 , IL7R , UGT3A1 , UGT3A2 , SKP2 , NADK2 , RANBP3L , SLC1A3 , NIPBL , C5orf42 , NUP155 , GDNF , LIFR , OSMR , RICTOR , FYB , C9 , DAB2 , PTGER4 , PRKAA1 , RPL37 , CARD6 , C7 , C6 , PLCXD3 , O…
		6p21.1, 6p22.3-6p22.2	PPIL1 , C6orf89 , MTCH1 , FGD2 , PIM1 , TBC1D22B , RNF8 , CMTR1 , MDGA1 , ZFAND3 , BTBD9 , GLO1 , DNAH8 , GLP1R , KCNK5 , KCNK17 , KCNK16 , KIF6 , DAAM2 , DTNBP1 , MYLIP , GMPR , ATXN1 , NUP153 , KIF13A , NHLRC1 , TPMT , KDM1B , DEK , ID4 , MBOAT1 , E2F3 , CDKAL1 , SOX4 , CASC15 , NBAT1 , PRL , NRSN1 , DCDC2 , KAAG1 , GPLD1 , ALDH5A1 , KIAA0319 , TDP2 , ACOT13 , GMNN , FAM65B , CARMIL1 , SCGN , H…
		7p22.2-7p14.1, 7p22.2-7p22.3, 7q22.3-7q34, 7q34-7q36.3	SDK1 , FOXK1 , AP5Z1 , RADIL , PAPOLB , MMD2 , RBAK , WIPI2 , SLC29A4 , FBXL18 , ACTB , FSCN1 , RNF216 , OCM , PMS2 , AIMP2 , EIF2AK1 , CYTH3 , FAM220A , RAC1 , DAGLB , KDELR2 , GRID2IP , ZNF12 , C1GALT1 , COL28A1 , MIOS , RPA3 , GLCCI1 , ICA1 , NXPH1 , NDUFA4 , THSD7A , TMEM106B , SCIN , ARL4A , ETV1 , DGKB , AGMO , MEOX2 , ISPD , SOSTDC1 , TSPAN13 , AGR2 , AGR3 , AHR , SNX13 , PRPS1L1 , HDAC9 ,…
		8p23.2-8p23.2, 8q11.1-8q21.3, 8q23.1, 8q24.21 - 8q24.3	FBXO25 , DLGAP2 , CLN8 , ARHGEF10 , MYOM2 , LINC00293 , SPIDR , CEBPD , PRKDC , MCM4 , UBE2V2 , SNAI2 , SNTG1 , PXDNL , RB1CC1 , NPBWR1 , OPRK1 , ATP6V1H , RGS20 , TCEA1 , LYPLA1 , MRPL15 , SOX17 , RP1 , TGS1 , LYN , RPS20 , MOS , PLAG1 , CHCHD7 , SDR16C5 , PENK , IMPAD1 , FAM110B , UBXN2B , CYP7A1 , SDCBP , NSMAF , TOX , CA8 , RAB2A , CHD7 , CLVS1 , ASPH , NKAIN3 , GGH , TTPA , BHLHE22 , CYP7B1 …
		20q13.33	ADRM1 , LAMA5 , RPS21 , GATA5 , MIR1-1 , MIR133A2 , SLCO4A1 , NTSR1 , MRGBP , OGFR , COL9A3 , TCFL5 , DIDO1 , GID8 , SLC17A9 , BHLHE23 , HAR1B , HAR1A , YTHDF1 , BIRC7 , NKAIN4 , ARFGAP1 , CHRNA4 , KCNQ2 , EEF1A2 , PTK6 , HELZ2 , GMEB2 , STMN3 , RTEL1 , TNFRSF6B , ARFRP1 , LIME1 , SLC2A4RG , ZBTB46 , TPD52L2 , DNAJC5 , UCKL1 , PRPF6 , SOX18 , TCEA2 , RGS19 , OPRL1 , NPBWR2 , MYT1
		22q11.21, 22q,13.1, 22q13.2, 22q13.33	PI4KA , SNAP29 , CRKL , LZTR1 , THAP7 , P2RX6 , SLC7A4 , RIMBP3C , RIMBP3B , HIC2 , UBE2L3 , ST13 , XPNPEP3 , DNAJB7 , RBX1 , EP300 , L3MBTL2 , CHADL , RANGAP1 , TEF , TOB2 , ACO2 , PMM1 , DESI1 , XRCC6 , SNU13 , MEI1 , SREBF2 , MIR33A , TNFRSF13C , CENPM , SEPT3 , WBP2NL , NAGA , FAM109B , SMDT1 , NDUFA6 , CYP2D6 , TCF20 , NFAM1 , SERHL , POLDIP3 , CYB5R3 , A4GALT , ARFGAP3 , PACSIN2 , , TUBGCP6…
Lung	Amplification	1q21.1-1q44	NBPF15 , NBPF15 , FCGR1CP , FCGR1A , HIST2H4A , HIST2H3C , HIST2H2AA3 , HIST2H2BE , HIST2H2AC , HIST2H2AB , BOLA1 , SV2A , SF3B4 , OTUD7B , VPS45 , PLEKHO1 , ANP32E , CA14 , APH1A , CIART , MRPS21 , PRPF3 , RPRD2 , TARS2 , ECM1 , FALEC , ADAMTSL4 , MCL1 , ENSA , GOLPH3L , HORMAD1 , CTSS , CTSK , ARNT , SETDB1 , CERS2 , ANXA9 , BNIPL , MLLT11 , SEMA6C , TNFAIP8L2 , SCNM1 , TMOD4 , VPS72 , PIP5K1A …
		5p11-5p15, 5q34-5q35.3	CDH18 , CDH12 , PMCHL1 , PRDM9 , CDH10 , CDH9 , CDH6 , DROSHA , PDZD2 , GOLPH3 , MTMR12 , ZFR , SUB1 , NPR3 , TARS , ADAMTS12 , RXFP3 , SLC45A2 , AMACR , C1QTNF3 , RAI14 , TTC23L , RAD1 , AGXT2 , PRLR , SPEF2 , IL7R , UGT3A1 , UGT3A2 , SKP2 , NADK2 , RANBP3L , SLC1A3 , NIPBL , C5orf42 , NUP155 , GDNF , LIFR , OSMR , RICTOR , FYB , C9 , DAB2 , PTGER4 , PRKAA1 , RPL37 , CARD6 , C7 , C6 , PLCXD3 , O…
		6p12.1-6p21.1, 6p22.3-6p22.2, 6p24.2 - 6p25.3	SUPT3H , RUNX2 , CLIC5 , ENPP4 , ENPP5 , RCAN2 , CYP39A1 , SLC25A27 , TDRD6 , PLA2G7 , MEP1A , TNFRSF21 , CD2AP , ADGRF4 , OPN5 , PTCHD4 , MUT , CENPQ , GLYATL3 , RHAG , CRISP2 , PGK2 , CRISP1 , DEFB114 , TFAP2D , TFAP2B , PKHD1 , MIR206 , LINCMD1 , MIR133B , IL17A , IL17F , MCM3 , PAQR8 , EFHC1 , TRAM2 , TMEM14A , GSTA2 , GSTA1 , GSTA5 , GSTA3 , GSTA4 , ICK , FBXO9 , GCM1 , ELOVL5 , GCLC , KLHL3…
		7p14.1 - 7p22.2, 7p22.2-7p22.3, 7q11.23-7q21.3, 7q21.3-7q36.3	SDK1 , FOXK1 , AP5Z1 , RADIL , PAPOLB , MMD2 , RBAK , WIPI2 , SLC29A4 , FBXL18 , ACTB , FSCN1 , RNF216 , OCM , PMS2 , AIMP2 , EIF2AK1 , CYTH3 , FAM220A , RAC1 , DAGLB , KDELR2 , GRID2IP , ZNF12 , C1GALT1 , COL28A1 , MIOS , RPA3 , GLCCI1 , ICA1 , NXPH1 , NDUFA4 , THSD7A , TMEM106B , SCIN , ARL4A , ETV1 , DGKB , AGMO , MEOX2 , ISPD , SOSTDC1 , TSPAN13 , AGR2 , AGR3 , AHR , SNX13 , PRPS1L1 , HDAC9 ,…
		8p11.1-8p23.2, 8q11.1-8q21.3, 8q21.2 - 8q24.11, 8q24.21-8q24.3	CSMD1 , MCPH1 , ANGPT2 , AGPAT5 , DEFB1 , DEFA6 , DEFA4 , DEFA1 , DEFA3 , DEFA5 , DEFB103B , SPAG11B , FAM90A7P , FAM90A10P , DEFB4A , CLDN23 , MFHAS1 , ERI1 , PPP1R3B , TNKS , MIR124-1 , MSRA , PRSS55 , RP1L1 , SOX7 , PINX1 , MTMR9 , SLC35G5 , FAM167A , BLK , GATA4 , NEIL2 , FDFT1 , CTSB , USP17L2 , FAM86B1 , FAM86B2 , KIAA1456 , DLC1 , SGCZ , TUSC3 , MSR1 , FGF20 , MICU3 , CNOT7 , VPS37A , MTMR…
		19p13.2-19p13.3, 19q33	CIRBP , EFNA2 , NDUFS7 , GAMT , DAZAP1 , RPS15 , APC2 , PCSK4 , REEP6 , MEX3D , MBD3 , UQCR11 , TCF3 , ONECUT3 , ATP8B3 , REXO1 , MIR1909 , KLF16 , ADAT3 , SCAMP4 , CSNK1G2 , BTBD2 , MKNK2 , AP3D1 , DOT1L , SF3A2 , AMH , JSRP1 , OAZ1 , LINGO3 , LSM7 , SPPL2B , TMPRSS9 , TIMM13 , LMNB2 , GADD45B , GNG7 , DIRAS1 , SLC39A3 , SGTA , THOP1 , ZNF77 , TLE6 , TLE2 , AES , GNA11 , GNA15 , S1PR4 , NCLN , C…
		20p11.21-20p13, 20q11.21, 20q1220q13.33	SOX12 , NRSN2 , TRIB3 , RBCK1 , TBC1D20 , CSNK2A1 , TCF15 , SLC52A3 , FAM110A , ANGPT4 , RSPO4 , SNPH , FKBP1A , NSFL1C , SIRPB1 , SIRPG , SIRPA , PDYN , STK35 , TGM3 , TGM6 , SNRPB , TMC2 , NOP56 , MIR1292 , IDH3B , EBF4 , CPXM1 , VPS16 , PTPRA , GNRH2 , MRPS26 , OXT , AVP , FASTKD5 , , DDRGK1 , ITPA , SLC4A11 , C20orf194 , ATRN , ADAM33 , SIGLEC1 , HSPA12B , SPEF1 , CENPB , CDC25B , AP5S1 , MAV…
		22q11.1-22q11.21, 22q11.21-22q11.23, 8q11.23-8q12.3, 22q13.1, 22q13.1-22q13.31,22q13.31-22q13.33	POTEH , XKR3 , IL17RA , CECR1 , CECR2 , SLC25A18 , ATP6V1E1 , BID , MICAL3 , MIR648 , PEX26 , TUBA8 , USP18 , DGCR6 , PRODH , DGCR2 , DGCR14 , TSSK2 , GSC2 , SLC25A1 , CLTCL1 , HIRA , MRPL40 , UFD1L , CDC45 , CLDN5 , SEPT5 , GP1BB , TBX1 , GNB1L , TXNRD2 , COMT , ARVCF , TANGO2 , MIR185 , DGCR8 , TRMT2A , RANBP1 , ZDHHC8 , RTN4R , DGCR6L , RIMBP3 , ZNF74 , SCARF2 , MED15 , TANGO2 , DGCR8 , TRMT2A…

## Sheet: Supplementary table 3B
Table S3. (B) Chromosomal regions and captured genes harbored by homozygous loss and amplification that are specific for given visceral metastatic sites in a driver oncogene status specific manner
site of distant metastasis	BRAIN				LIVER		LUNG
alteration type	homozygous loss	high-copy gain	high-copy gain	high-copy gain	high-copy gain	high-copy gain	high-copy gain	high-copy gain	high-copy gain	high-copy gain	high-copy gain	high-copy gain	high-copy gain	high-copy gain	high-copy gain	high-copy gain	high-copy gain
locus	9p21.3	1q21	5p15	8q24	6p21	8p23	1q21	5q34-35	6p12	7q11	7q21-22	8p21	8q22	19p13	20p11-13	20q11	22q11-13
genes	MLLT3	NBPF10	SDHA	MIR2053	THBS+D7	FBXO25	THBS3	ATP10B	ENPP5	INHBA	MAGI2	DEFA4	RUNX1T1	SF3A2	IDH3B	DEFB118	SEPT5
	FOCAD	HFE2	PDCD6	LINC00536	PPIL1	DLGAP2		CCNG1	RCAN2	GLI3	GNAI1	DEFA1	TMEM67	AMH	EBF4	DEFB119	GP1BB
	HACD4	TXNIP	AHRR	LOC105375713	C6orf89	CLN8		CTB-178M22.2	CYP39A1	GTF2IRD2B	GNAT3	DEFA3	PDP1	JSRP1	CPXM1	DEFB121	TBX1
	IFNB1	RBM8A	EXOC3	UTP23	MTCH1	ARHGEF10		FBLL1	SLC25A27	TRIM73	CD36	DEFA5	CDH17	OAZ1	VPS16	DEFB122	GNB1L
	IFNW1	PEX11B	SLC9A3	RAD21-AS1	FGD2	MYOM2		GABRA1	TDRD6	POM121C	SEMA3C	DEFB103B	GEM	LINGO3	PTPRA	DEFB123	TXNRD2
	IFNA21	ITGA10	CEP72	MIR3610	PIM1			GABRA6	PLA2G7	HIP1	HGF	SPAG11B	RAD54B	LSM7	GNRH2	REM1	COMT
	IFNA4	PIAS3	TPPP	AARD	TBC1D22B			GABRB2	MEP1A	CCL26	CACNA2D1	FAM90A7P	FSBP	SPPL2B	MRPS26	HM13	ARVCF
	IFNA7	CD160	TRIP13	SAMD12	RNF8			GABRG2	TNFRSF21	CCL24	PCLO	FAM90A10P	KIAA1429	TMPRSS9	OXT	ID1	TANGO2
	IFNA10	PDZK1	NKD2	SAMD12-AS1	CMTR1			HMMR	CD2AP	RHBDD2	SEMA3E	DEFB4A	ESRP1	TIMM13	AVP	COX4I2	MIR185
	IFNA16	GPR89A	SLC12A7	LOC101927513	MDGA1			HMMR-AS1	ADGRF4	POR	SEMA3A	CLDN23	DPY19L4	LMNB2	FASTKD5	BCL2L1	DGCR8
	IFNA17	NBPF12	SLC6A19	MIR548AZ	ZFAND3			LINC01202	OPN5	TMEM120A	SEMA3D	MFHAS1	INTS8	GADD45B	DDRGK1	ABALON	TRMT2A
	IFNA14	PRKAB2	SLC6A18	LOC101927543	BTBD9			LINC01947	PTCHD4	STYXL1	GRM3	ERI1	CCNE2	GNG7	ITPA	TPX2	RANBP1
	IFNA5	FMO5	TERT	LOC105375734	GLO1			LINC02143	MUT	MDH2	KIAA1324L	PPP1R3B	TP53INP1	DIRAS1	SLC4A11	MYLK2	ZDHHC8
	KLHL9	CHD1L	CLPTM1L	LINC01151	DNAH8			LINC02159	CENPQ	HSPB1	DMTF1	TNKS	NDUFAF6	SLC39A3	C20orf194	FOXS1	RTN4R
	IFNA6	BCL9		TBC1D31	GLP1R			LOC101927908	GLYATL3	YWHAG	TMEM243	MIR124-1	PLEKHF2	SGTA	ATRN	DUSP15	DGCR6L
	IFNA13			FAM83A	KCNK5			LOC101927969	RHAG	SSC4D	TP53TG1	MSRA	C8orf37	THOP1	ADAM33	PDRG1	RIMBP3
	IFNA2			FAM83A-AS1	KCNK17			LOC102546299	CRISP2	ZP3	CROT	PRSS55	GDF6	ZNF77	SIGLEC1	HCK	ZNF74
	IFNA8			MIR4663	KCNK16			MAT2B	PGK2	DTX2	ABCB4	RP1L1	UQCRB	TLE6	HSPA12B	PLAGL2	SCARF2
	IFNA1			C8orf76	KIF6			MIR103A1	CRISP1	UPK3B	ABCB1	SOX7	MTERF3	TLE2	SPEF1	POFUT1	MED15
	MIR31HG			ZHX1-C8orf76	DAAM2			MIR103B1	DEFB114	POMZP3	SLC25A40	PINX1	PTDSS1	AES	CENPB	KIF3B	SERPIND1
	IFNE			MIR548D1				MIR218-2	TFAP2D	FGL2	DBF4	MTMR9	SDC2	GNA11	CDC25B	ASXL1	SDF2L1
	MIR31			WDYHV1				NUDCD2	TFAP2B	GSAP	ADAM22	SLC35G5	TSPYL5	GNA15	AP5S1	COMMD7	MIR130B
	MTAP			KLHL38				PANK3	PKHD1	PTPN12	SRI	FAM167A	MTDH	S1PR4	MAVS	DNMT3B	PPIL2
	CDKN2A			FAM91A1				RARS	MIR206	APTR	STEAP4	BLK	LAPTM4B	NCLN	PANK2	MAPRE1	YPEL1
	CDKN2B-AS1			FER1L6				TENM2	LINCMD1	PHTF2	STEAP1	GATA4	MATN2	CELF5	MIR103A2	SUN5	MAPK1
	CDKN2B			FER1L6-AS1				ARL10	MIR133B		STEAP2	NEIL2	RPL30	NFIC	RNF24	BPIFB2	TOP3B
	DMRTA1			FER1L6-AS2				BOD1	IL17A		GTPBP10	FDFT1	RIDA	DOHH	SMOX	BPIFB6	VPREB1
	ELAVL2			LOC101927588				C5orf47	IL17F		CLDN12	CTSB	POP1	FZR1	ADRA1D	BPIFB3	PRAME
				RNF139-AS1				CDHR2	MCM3		CDK14	USP17L2	KCNS2	HMG20B	PRNP	BPIFB4	GGTLC2
				TATDN1				CLTB	PAQR8		FZD1	FAM86B1	STK3	GIPC3	PRND	BPIFA4P	MIR650
				MIR6844				DRD1	EFHC1		MTERF1	FAM86B2	OSR2	TBXA2R	RASSF2	PTPRT	RSPH14
				MIR4662B				EIF4E1B	TRAM2		AKAP9	KIAA1456	VPS13B	PIP5K1C	SLC23A2	SRSF6	GNAZ
				MIR4662A				FAF2	TMEM14A		CYP51A1	DLC1	COX6C	TJP3	TMEM230	L3MBTL1	RAB36
				LINC00964				FAM153B	GSTA2		KRIT1	SGCZ	RGS22	APBA3	PCNA	SGK2	BCR
				ZNF572				GPRIN1	GSTA1		GATAD1	TUSC3	FBXO43	MRPL54	CDS2	MYBL2	IGLL1
				LOC105375744				HIGD2A	GSTA5		PEX1	MSR1	POLR2K	RAX2	PROKR2	TOX2	RGL4
				NSMCE2				HK3	GSTA3		CDK6	FGF20	SPAG1	MATK	GPCPD1	JPH2	ZNF70
				LINC00861				HMP19	GSTA4		SAMD9	MICU3	RNF19A	ATCAY	CHGB	FITM2	VPREB3
				LOC101927657				HRH2	ICK		SAMD9L	CNOT7	PABPC1	NMRK2	MCM8	HNF4A	CHC
				PCAT2				KIAA1191	FBXO9		HEPACAM2	VPS37A	YWHAZ	DAPK3	CRLS1	SERINC3	CABIN1
				CASC19				LINC01411	GCM1		VPS50	MTMR7	GRHL2	EEF2	FERMT1	PKIG	SUSD2
				CCAT1				LINC01484	ELOVL5		CALCR	SLC7A2	NCALD	PIAS4	BMP2	ADA	GGT5
				CASC21				LINC01485	GCLC		MIR489	PDGFRL	RRM2B	ZBTB7A	HAO1	WISP2	SPECC1L
				CASC8				LINC01574	KLHL31		TFPI2	MTUS1	UBR5	MAP2K2	TMX4	KCNK15	ADORA2A
				CCAT2				LINC01942	LRRC1		GNGT1	FGL1	ODF1	CREB3L3	PLCB1	RIMS4	UPB1
				CASC11				LINC01951	MLIP		GNG11	PCM1	KLF10	SIRT6	PLCB4	YWHAB	SNRPD3
				MIR1204				LOC100507387	ERVFRD-1		BET1	ASAH1	AZIN1	EBI3	LAMP5	TOMM34	GGT1
				TMEM75				LOC100996385	NEDD9		COL1A2	NAT1	ATP6V1C1	SHD	PAK5	STK4	PIWIL3
				MIR1205				LOC285593	ADTRP		CASD1	NAT2	BAALC	TMIGD2	SNAP25	KCNS1	SGSM1
				MIR1206				LOC643201	HIVEP1		SGCE	PSD3	FZD6	FSD1	MKKS	WFDC5	CRYBB3
				MIR1207				MIR1271	EDN1		PEG10	SH2D4A	CTHRC1	STAP2	SLX4IP	WFDC12	CRYBB2
				MIR1208				MIR4281	PHACTR1		PPP1R9A	CSGALNACT1	SLC25A32	SH3GL1	JAG1	PI3	GRK3
				LINC00824				MIR4634	TBC1D7		PON1	INTS10	DCAF13	CHAF1A	BTBD3	SEMG1	MYO18B
				LINC00977				MIR8056	SIRT5		PON3	LPL	RIMS2	UBXN6	SPTLC3	SEMG2	SEZ6L
				MIR3686				NOP16	NOL7		DYNC1I1	SLC18A1	DCSTAMP	PLIN4	ISM1	SLPI	HPS4
				FAM49B				NSG2	RANBP9		SLC25A13	ATP6V1B2	DPYS	PLIN5	TASP1	MATN4	SRRD
				MIR5194				RNF44	MCUR1		SHFM1	LZTS1	ZFPM2	LRG1	NDUFAF5	RBPJL	TFIP11
				ASAP1-IT2				SFXN1	CD83		DLX6	GFRA2	OXR1	SEMA6B	SEL1L2	SDC4	TPST2
				ASAP1-IT1				SIMC1	JARID2		DLX5	DOK2	ABRA	TNFAIP8L1	MACROD2	SYS1	CRYBB1
				HPYR1				SNCB	NQO2		SDHAF3	XPO7	NUDCD1	MYDGF	FLRT3	DBNDD2	CRYBA4
				TMEM71				STC2	RIPK1		TAC1	NPM2	PKHD1L1	DPP9	SNRPB2	PIGT	MIAT
				PHF20L1				THOC3	BPHL		ASNS	FGF17	EBAG9	FEM1A	OTOR	SPINT3	MN1
				MIR7848				TSPAN17	TUBB2A		LMTK2	DMTN	SYBU	TICAM1	PCSK2	EPPIN	PITPNB
				LOC105375773				UIMC1	TUBB2B		BHLHA15	NUDT18	KCNV1	PLIN3	BFSP1	DNTTIP1	TTC28
				LOC101927798				UNC5A	SLC22A23		TECPR1	HR	CIRBP	UHRF1	DSTN	UBE2C	CHEK2
				LOC101927822				ZNF346	FAM50B		BRI3	REEP4	EFNA2	KDM4B	RRBP1	TNNC2	HSCB
				ZFAT-AS1				AACSP1	PRPF4B		BAIAP2L1	LGI3	NDUFS7	PTPRS	SNX5	ACOT8	XBP1
				MIR30B				ADAMTS2	ECI2		NPTX2	SFTPC	GAMT	ZNRF4	MGME1	NEURL2	ZNRF3
				MIR30D				B4GALT7	CDYL		TRRAP	BMP1	DAZAP1	TINCR	OVOL2	CTSA	KREMEN1
				NCRNA00250				BTNL3	RPP40		SMURF1	PHYHIP	RPS15	SAFB2	PET117	PLTP	EMID1
				LOC101927845				BTNL8	LYRM4		KPNA7	MIR320A	APC2	SAFB	ZNF133	ZNF335	EWSR1
				LINC01591				BTNL9	FARS2		ARPC1A	POLR3D	PCSK4	C19orf70	RBBP9	MMP9	GAS2L1
				LOC101927915				C5orf60	NRN1		ARPC1B	PIWIL2	REEP6	LONP1	SEC23B	SLC12A5	RASL10A
				FAM135B				CANX	F13A1		PDAP1	SLC39A14	MEX3D	NRTN	DTD1	NCOA5	AP1B1
				DENND3				CBY3	LY86		BUD31	PPP3CC	MBD3	FUT6	SLC24A3	CD40	RFPL1S
				SLC45A4				CLK4	RREB1		PTCD1	SORBS3	UQCR11	FUT3	RIN2	CDH22	RFPL1
				LOC105375787				CNOT6	SSR1		CPSF4	PDLIM2	TCF3	FUT5	NAA20	ELMO2	NEFH
				LINC01300				COL23A1	CAGE1		ZKSCAN5	CCAR2	ONECUT3	NDUFA11	CRNKL1	SLC13A3	THOC5
				MROH5				CTC-338M12.4	DSP		CYP3A5	BIN3	ATP8B3	CAPS	INSM1	TP53RK	NIPSNAP1
				MIR1302-7				DDX41	BMP6		CYP3A7	EGR3	REXO1	RANBP3	KIZ	SLC2A10	NF2
				MIR4539				DOK3	TXNDC5		CYP3A4	PEBP4	MIR1909	RFX2	XRN2	EYA2	UQCR10
				MIR4472-1				F12	BLOC1S5		CYP3A43	RHOBTB2	KLF16	ACSBG2	NKX2-4	ZMYND8	ASCC2
				LINC00051				FAM153A	EEF1E1		GJC3	TNFRSF10B	ADAT3	MLLT1	NKX2-2	NCOA3	MTMR3
				TSNARE1				FAM153C	SLC35B3		AZGP1	TNFRSF10C	SCAMP4	ACER1	PAX1	SULF2	LIF
				LOC101928087				FAM193B	HULC		ZKSCAN1	TNFRSF10D	CSNK1G2	CLPP	FOXA2	PREX1	OSM
				LOC100288181				FLJ31183	TFAP2A		ZSCAN21	TNFRSF10A	BTBD2	ALKBH7	SSTR4	ARFGEF2	TBC1D10A
				THEM6				FLT4	GCNT2		ZNF3	CHMP7	MKNK2	PSPN	THBD	CSE1L	SF3A1
				LYPD2				GFPT2	PAK1IP1		COPS6	LOXL2	AP3D1	GTF2F1	CD93	STAU1	SEC14L2
				LOC100133669				GMCL1P1	TMEM14C		MCM7	ENTPD4	DOT1L	KHSRP	NXT1	DDX27	MTFP1
				CDC42P3				GMCL2	MAK		MIR25	SLC25A37		SLC25A41	GZF1	KCNB1	SEC14L3
				C8orf31				GRK6	GCM2		MIR93	NKX3-1		SLC25A23	NAPB	PTGIS	SEC14L4
				ZFP41				GRM6	SYCP2L		MIR106B	NKX2-6		CRB3	CST11	B4GALT5	GAL3ST1
				MINCR				HEIH	ELOVL2		AP4M1	STC1		DENND1C	CST8	SLC9A8	PES1
				ZNF696				HNRNPAB			TAF6	ADAM28		TUBB4A	CST9L	SPATA2	TCN2
				RHPN1-AS1				LINC00847			CNPY4	ADAMDEC1		TNFSF9	CST9	RNF114	DUSP18
				MAFA-AS1				LINC01962			GAL3ST4	ADAM7		CD70	CST3	SNAI1	OSBP2
				ZC3H3				LINC02222			STAG3	NEFM		TNFSF14	CST4	UBE2V1	MORC2
				GSDMD				LMAN2			PVRIG	NEFL		C3	CST1	TMEM189	TUG1
				MROH6				LOC100128340			PMS2P1	DOCK5		TRIP10	CST2	CEBPB	SMTN
				TIGD5				LOC100132062			PILRB	GNRH1		SH2D3A	CST5	PTPN1	INPP5J
				ZNF623				LOC100288656			PILRA	EBF2		VAV1	GGTLC1	PARD6B	PLA2G3
				ZNF707				LOC100289470			MEPCE	PPP2R2A		ADGRE1	SYNDIG1	BCAS4	LIMK2
				BREA2				LOC100996419			TSC22D4	BNIP3L		ADGRE4P		ADNP	PATZ1
				CCDC166				LOC101928445			NYAP1	PNMA2		MBD3L2		DPM1	DRG1
				LOC101928160				LOC105377763			AGFG2	DPYSL2		INSR		MOCS3	EIF4ENIF1
				MAPK15				LOC202181			FBXO24	ADRA1A		ARHGEF18		KCNG1	SFI1
				MIR4664				LOC401220			PCOLCE	TRIM35		PEX11G		NFATC2	PISD
				FAM83H-AS1				LOC728554			MOSPD3	PTK2B		MCOLN1		ATP9A	DEPDC5
				LOC105375800				LTC4S			TFR2	CHRNA2		PNPLA6		SALL4	YWHAH
				MIR937				MAML1			ACTL6B	EPHX2		CAMSAP3		TSHZ2	SLC5A1
				MIR6845				MGAT1			GNB2	CLU		XAB2		ZNF217	RFPL2
				MIR6846				MGAT4B			GIGYF1	SCARA3		PET100		BCAS1	RFPL3
				MIR6847				MIR1229			POP7	ESCO2		STXBP2		CYP24A1	RFPL3S
				WDR97				MIR340			EPO	PBK		RETN		PFDN4	RTCB
				HGH1				MIR4638			ZAN	SCARA5		MCEMP1		DOK5	BPIFC
				MROH1				MIR8089			EPHB4	ELP3		FCER2		CBLN4	FBXO7
				MIR7112				MRNIP			SLC12A9	PNOC		CLEC4G		MC3R	SYN3
				MIR6848				MXD3			TRIP6	ZNF395		CD209		AURKA	TIMP3
				TMEM249				N4BP3			SRRT	FBXO16		CLEC4M		CSTF1	LARGE1
				LOC101928902				NHP2			UFSP1	FZD3		LRRC8E		TFAP2C	ISX
				ADCK5				OR2V1			ACHE	EXTL3		MAP2K7		BMP7	HMGXB4
				MIR939				OR2V2			MUC3A	INTS9		SNAPC2		SPO11	TOM1
				MIR6849				OR2Y1			MUC12	KIF13B		CTXN1		RAE1	HMOX1
				TONSL-AS1				OR4F3			MUC17	DUSP4		TIMM44		RBM38	MCM5
				MIR6893				PDLIM7			TRIM56	SARAF		ELAVL1		CTCFL	RASD2
				MFSD3				PFN3			SERPINE1	LEPROTL1		CCL25		PCK1	MB
				LRRC14				PHYKPL			AP1S1	MBOAT4		FBN3		ZBP1	APOL6
				LRRC24				PROP1			VGF	DCTN6		CERS4		PMEPA1	APOL5
				C8orf82				PRR7			NAT16	RBPMS		CD320		RAB22A	RBFOX2
				ZNF251				PRR7-AS1			MOGAT3	GTF2E2		NDUFA7		VAPB	APOL3
				MIR6850				RAB24			PLOD3	GSR		RPS28		STX16	APOL4
				ZNF517				RASGEF1C			CLDN15	UBXN8		KANK3		MIR296	APOL2
				ZNF250				RGS14			FIS1	PPP2CB		ANGPTL4		MIR298	APOL1
				ZNF252P				RMND5B			COL26A1	TEX15		RAB11B		GNAS-AS1	MYH9
				TMED10P1				RNF130			CUX1	WRN		MARCH2		GNAS	TXN2
				ZNF252P-AS1				RUFY1			SH2B2	NRG1		HNRNPM		NELFCD	FOXRED2
				C8orf33				SCGB3A1			ORAI2	FUT10		PRAM1		CTSZ	EIF3D
								SLC34A1			ALKBH4	TTI2		MYO1F		TUBB1	CACNG2
								SNORD95			LRWD1	UNC5D		ADAMTS10		ATP5E	IFT27
								SNORD96A			POLR2J	KCNU1		GYS1		EDN3	PVALB
								SQSTM1			RASA4	ERLIN2		RUVBL2		PHACTR3	NCF4
								TBC1D9B			POLR2J2	PROSC		LHB		SYCP2	CSF2RB
								TMED9			FBXL13	ADGRA2		CGB3		PPP1R3D	TST
								TRIM41			ARMC10	BRF2		CGB2		CDH4	MPST
								TRIM52-AS1			NAPEPLD	RAB11FIP1		CGB1		TAF4	KCTD17
								TRIM7			PMPCB	ADRB3		CGB5		PSMA7	TMPRSS6HD10
								ZFP2			DNAJC2	EIF4EBP1		CGB8		SS18L1	MMP11
								ZFP62			PSMC2	ASH2L		CGB7		MTG2	SMARCB1
								ZNF354A			SLC26A5	STAR		NTF4		HRH3	DERL3
								ZNF354B			RELN	LSM1		KCNA7		OSBPL2	SLC2A11
								ZNF354C			ORC5	BAG4		SNRNP70		POTEH	MIF
								ZNF454			LHFPL3	DDHD2		LIN7B		XKR3	DDT
								ZNF879			KMT2E	PLPP5		PPFIA3		IL17RA	GSTT2
								SUPT3H			SRPK2	WHSC1L1		HRC		CECR1	MAFF
								RUNX2			PUS7	FGFR1		TRPM4		CECR2	CSNK1E
								CLIC5			RINT1	TACC1		SLC6A16		SLC25A18	KCNJ4
								ENPP4			CDHR3	PLEKHA2		CD37		ATP6V1E1	DDX17
											SYPL1	HTRA4		TEAD2		BID	DMC1
											NAMPT	TM2D2		DKKL1		MICAL3	CBY1
											PIK3CG	ADAM9		PTH2		MIR648	TOMM22
											PRKAR2B	ADAM2		SLC17A7		PEX26	JOSD1
											HBP1	IDO1		PIH1D1		TUBA8	GTPBP1
											GPR22	IDO2		ALDH16A1		USP18	SUN2
											SHH	C8orf4		FLT3LG		DGCR6	DNAL4
											C7orf13	SFRP1		RPS11		PRODH	NPTXR
											RNF32	GOLGA7		MIR150		DGCR2	PDGFB
											LMBR1	GINS4		FCGRT		DGCR14	RPL3
											NOM1	GPAT4		NOSIP		TSSK2	SNORD83B
											MNX1	NKX6-3		PRRG2		GSC2	SNORD83A
											UBE3C	ANK1		PRR12		SLC25A1	SNORD139
											DNAJB6	KAT6A		RRAS		CLTCL1	SNORD43
											PTPRN2	AP3M2		IRF3		HIRA	SYNGR1
											NCAPG2	PLAT		BCL2L12		MRPL40	TAB1
											ESYT2	IKBKB		PRMT1		UFD1L	MGAT3
											WDR60	POLB		CPT1C		CDC45	MIEF1
											VIPR2	DKK4		TSKS		CLDN5	ATF4
											CSMD1	VDAC3		AP2A1			RPS19BP1
											MCPH1	SLC20A2		FUZ			CACNA1I
											ANGPT2	CHRNB3		MED25			GRAP2
											AGPAT5	CHRNA6		PTOV1			TNRC6B
											DEFB1	THAP1		PNKP			ADSL
											DEFA6	RNF170		SOX12			SGSM3
												HOOK3		NRSN2			MKL1
												FNTA		TRIB3			MCHR1
												POMK		RBCK1			SLC25A17
												HGSNAT		TBC1D20			TTLL1
												POTEA		CSNK2A1			BIK
														TCF15			MCAT
														SLC52A3			TSPO
														FAM110A			SCUBE1
														ANGPT4			MPPED1
														RSPO4			SULT4A1
														SNPH			PNPLA5
														FKBP1A			PNPLA3
														NSFL1C			SAMM50
														SIRPB1			PARVB
														SIRPG			PARVG
														SIRPA			PRR5
														PDYN			ARHGAP8
														STK35			PHF21B
														TGM3			NUP50
														TGM6			UPK3A
														SNRPB			SMC1B
														TMC2			FBLN1
														NOP56			ATXN10
														MIR1292			PPARA
																	PKDREJ
																	GTSE1
																	TRMU
																	CELSR1
																	GRAMD4
																	CERK
																	TBC1D22A
																	BRD1
																	ZBED4
																	ALG12
																	CRELD2
																	PIM3
																	IL17REL
																	MLC1
																	MOV10L1
																	PANX2
