# Supplementary material for: Organ Specific Copy Number Variations in Visceral Metastases of Human Melanoma
Source: Cancers (Basel). 2021 Nov 28;13(23):5984. doi: 10.3390/cancers13235984 (PMC8657127; doi:10.3390/cancers13235984)
Supplement: Supplementary file 1 [file cancers-13-05984-s001.zip › Table S4.xlsx]

## Sheet: Supplementary Table S4A
Table S4 (A) When metastases were pooled based on driver oncogene mutation status regardless their visceral metastatic sites
Mutation type	N	altered genome %	CNG %	lCNG %	hCNG %	CNL %	heCNL %	hoCNL %	LOH %
BRAF	21	23.14 ± 3.48	13.61 ± 2.04	11.62 ± 1.87	1.98 ± 0.69	9.54 ± 1.74	9.52 ± 1.74	0.018 ± 0.008	10.02 ± 1.24
NRAS	4	32.55 ± 6.23	20.77 ± 2.83	19.52 ± 3.58	1.26 ± 0.93	11.78 ± 4.68	11.67 ± 4.60	0.118 ± 0.114	19.15 ± 7.42
p		0.354	0.129	0.082	0.682	0.578	0.578	0.719	0.195

## Sheet: Supplementary Table S4B
Table S4 (B) When metastases were categorized into groups based the metastatic site and driver oncogene mutation status
Metastasis location	N	Mutation type	Altered genome %	CNG %	lCNG %	hCNG %	CNL %	heCNL %	hoCNL %	LOH %
Brain	7	BRAF	29.96 ± 6.73	16.28 ± 3.34	15.69 ± 3.34	0.59 ± 0.27	13.68 ± 3.66	13.64 ± 3.66	0.04 ± 0.02	8.82 ± 2.28
	2	NRAS	35.25 ± 14.52	23.99 ± 4.46	23.99 ± 4.47	0.004 ± 0.004	11.26 ± 10.06	11.03 ± 9.83	0.23 ± 0.23	6.84 ± 0.12
p			0.192	0.339	0.595	1.000	0.574	0.958	0.062	0.632
Liver	5	BRAF	11.86 ± 5.39	8.10 ± 3.70	6.53 ± 2.51	1.57 ± 1.32	3.76 ± 2.47	3.75 ± 2.47	0.001 ± 0.001	8.71 ± 2.84
	2	NRAS	29.86 ± 2.76	17.55 ± 2.70	15.05 ± 4.13	2.51 ± 1.42	12.31 ± 5.46	12.30 ± 5.45	0.01 ± 0.01	31.46 ± 5.22
p			0.887	0.229	0.723	0.357	0.155	0.136	0.055	0.357
